# Supplementary material for: ATP induces folding of ALS-causing C71G-hPFN1 and nascent hSOD1
Source: Commun Chem. 2023 Sep 5;6:186. doi: 10.1038/s42004-023-00997-0 (PMC10480188; doi:10.1038/s42004-023-00997-0)
Supplement: Supplementary file 3 — Supplementary Data 1 [file 42004_2023_997_MOESM3_ESM.xlsx]

## Sheet: Fig. 2c
Fig. 2c
hNOE
Wild Type				C71G
Residue	hNOE	Err		Residue	hNOE	Err
1				1
2	0.3573	0.033		2	0.45058	0.02222
3	0.52573	0.06669		3	0.51299	0.00713
4	0.68193	0.03507		4
5	0.8371	0.04118		5	0.59133	0.00757
6	0.84756	0.03868		6	0.76186	0.00913
7	0.84165	0.04434		7	0.72649	0.00869
8	0.8433	0.05221		8	0.67991	0.01008
9	0.85975	0.04022		9	0.80522	0.00614
10	0.86683	0.03706		10	0.74973	0.00507
11	0.85435	0.04276		11
12	0.86782	0.04559		12	0.89752	0.01294
13	0.8457	0.03288		13	0.70837	0.00613
14	0.85409	0.03447		14	0.65747	0.00614
15	0.86251	0.03923		15	0.75768	0.00767
16	0.86582	0.04829		16	0.86065	0.01078
17	0.86631	0.04581		17	0.6999	0.00739
18	0.87555	0.06604		18	0.56114	0.00896
19	0.85911	0.03994		19	0.79985	0.00994
20	0.86156	0.04556		20	0.8213	0.01067
21	0.85698	0.04017		21	0.85879	0.01093
22	0.84498	0.0488		22	0.65697	0.00913
23	0.85268	0.06185		23	0.55521	0.00939
24	0.85042	0.05097		24	0.83742	0.01129
25	0.85225	0.06163		25	0.82849	0.01597
26	0.81019	0.04133		26	0.6524	0.0075
27	0.58473	0.03954		27	0.53187	0.00709
28	0.30918	0.02381		28	0.19638	0.0034
29				29
30	0.76734	0.03445		30	0.55929	0.00502
31	0.8212	0.04815		31	0.67378	0.01071
32	0.86675	0.08386		32	0.70636	0.01664
33	0.88355	0.0475		33	0.55913	0.01805
34	0.81246	0.03306		34	0.7169	0.00704
35	0.8627	0.04554		35	0.69167	0.00792
36				36
37	0.84738	0.04831		37	0.77454	0.00934
38	0.85766	0.0384		38	0.63082	0.00601
39	0.80982	0.05916		39
40	0.88702	0.06227		40	0.67811	0.00934
41	0.88732	0.05113		41	0.93658	0.01645
42	0.8645	0.04		42	0.63304	0.00942
43	0.87978	0.03678		43	0.794	0.00791
44	0.88955	0.05367		44	0.87675	0.01623
45				45
46	0.86816	0.04633		46	0.85421	0.00804
47	0.84548	0.04453		47	0.69545	0.00791
48	0.88563	0.04225		48	0.78906	0.00879
49	0.86198	0.04499		49	0.7396	0.00837
50	0.87407	0.04106		50	0.72836	0.0074
51	0.85452	0.03869		51	0.84014	0.0107
52	0.87552	0.05002		52	0.68776	0.01057
53	0.86283	0.0447		53	0.8691	0.01123
54	0.8263	0.03637		54	0.8281	0.00964
55	0.81372	0.03271		55	0.84384	0.01095
56	0.78965	0.05223		56	0.6524	0.00853
57	0.82529	0.04903		57	0.66806	0.00693
58	0.81772	0.07032		58	0.64041	0.00926
59	0.8358	0.03784		59	0.80218	0.01167
60	0.83039	0.04187		60
61	0.71527	0.03568		61	0.74931	0.00916
62	0.7072	0.04142		62	0.52225	0.00549
63	0.7998	0.0414		63	0.66379	0.00785
64	0.86009	0.04236		64	0.77819	0.00836
65	0.87198	0.04294		65
66	0.86645	0.04887		66
67	0.87122	0.074		67
68	0.86301	0.05412		68	0.73757	0.01045
69	0.8857	0.04248		69	0.68946	0.00712
70	0.84551	0.04682		70
71	0.83947	0.05035		71
72	0.87343	0.04963		72
73	0.83172	0.04952		73	0.89584	0.0239
74	0.84757	0.0714		74	0.56037	0.01222
75	0.8385	0.04168		75
76	0.85047	0.06853		76	0.65305	0.00792
77	0.82417	0.0647		77
78	0.85579	0.06251		78
79				79
80	0.7951	0.06348		80	0.74516	0.01268
82	0.80497	0.11697		82
83	0.78099	0.04904		83	0.8372	0.02208
84	0.81804	0.0739		84
85	0.85457	0.10718		85
86	0.85141	0.06678		86	0.72683	0.01117
87	0.84416	0.05346		87	0.62174	0.00877
88	0.85035	0.05432		88
89	0.86752	0.04389		89
90	0.85243	0.04568		90
91	0.85382	0.05127		91	0.58515	0.00771
92	0.60456	0.07723		92	0.22991	0.00791
93	0.49081	0.13074		93
94	0.80357	0.12352		94	0.4952	0.00558
95	0.63686	0.135		95	0.6247	0.00607
96	0.68954	0.02495		96	0.66184	0.00805
97				97
98	0.74047	0.03431		98
99	0.83196	0.05209		99	0.69838	0.01033
100	0.83996	0.04735		100	0.63267	0.00828
101	0.74173	0.03839		101	0.59867	0.00813
102	0.86984	0.05045		102
103	0.85033	0.05784		103	0.62988	0.01033
104	0.86924	0.05627		104	0.86771	0.01933
105	0.88241	0.06922		105
106	0.8567	0.07353		106
107	0.73868	0.05771		107	0.68822	0.01159
108	0.81799	0.08261		108	0.80471	0.02404
109	0.85668	0.06676		109	0.80997	0.01464
110	0.86298	0.06132		110	0.72002	0.01334
111	0.87342	0.05209		111	0.66251	0.00954
112	0.8604	0.05511		112	0.85444	0.01434
113	0.85408	0.04759		113
114	0.8421	0.05475		114	0.67672	0.01093
115	0.86474	0.05501		115	0.55554	0.00885
116	0.85677	0.05032		116	0.61326	0.00775
117	0.84602	0.04402		117
118	0.8298	0.06106		118	0.55015	0.01005
119	0.84095	0.03871		119	0.70396	0.00691
120	0.85439	0.05183		120	0.73106	0.01144
121	0.86971	0.0575		121	0.63244	0.00861
122	0.83897	0.120967		122
123	0.83971	0.04054		123	0.7841	0.00994
124	0.85407	0.04679		124	0.74718	0.01051
125	0.86088	0.04364		125	0.78347	0.00877
126	0.89202	0.04093		126	0.88742	0.00967
127	0.83947	0.04551		127
128	0.85599	0.04371		128
129	0.87813	0.04927		129	0.73644	0.01248
130	0.84527	0.04139		130	0.72622	0.00513
131	0.86211	0.04042		131	0.8574	0.01079
132	0.85951	0.0436		132	0.75319	0.0083
133	0.84043	0.03753		133	0.67989	0.00921
134	0.8371	0.04274		134	0.8419	0.00867
135	0.85544	0.04755		135
136	0.87108	0.05813		136	0.63487	0.01151
137	0.81128	0.03934		137	0.71027	0.00962
138	0.78575	0.04018		138	0.80877	0.01103
139	0.79172	0.05943		139
140	0.80397	0.04417		140

## Sheet: Fig. 2d
Fig. 2d
S2
Wild Type					C71G
Residue	S2	Err			Residue	S2	Err
1					1
2	0.3416	0.0465			2	0.444364	0.02175
3	0.4144	0.0457			3	0.501273	0.0364167
4	0.8223	0.0417			4
5	0.9909	0.0126			5	0.632636	0.07425
6	0.9522	0.0147			6	0.809364	0.0336667
7	0.9357	0.0135			7	0.666818	0.0631667
8	0.9464	0.0098			8	0.662	0.0595
9	0.9676	0.0234			9	0.788818	0.0295833
10	0.9911	0.027			10	0.807727	0.0385833
11	0.9185	0.0268			11
12	0.9497	0.0239			12	0.733636	0.0551667
13	0.9375	0.0233			13	0.775364	0.03275
14	0.9302	0.0226			14	0.75	0.0546667
15	0.7064	0.0618			15	0.79	0.0365833
16	0.9399	0.0239			16	0.808	0.035
17	1	0.0264			17	0.768182	0.0385
18	0.9757	0.0253			18	0.803182	0.0141667
19	0.9796	0.0178			19	0.788091	0.0430833
20	0.7938	0.0574			20	0.821091	0.0396667
21	0.9181	0.0156			21	0.772727	0.04175
22	0.905	0.0308			22	0.727818	0.0246667
23	0.753	0.0759			23	0.648545	0.0358333
24	0.9672	0.0325			24	0.825273	0.0560833
25	0.9435	0.0157			25	0.789	0.0485
26	0.9003	0.0121			26	0.762727	0.0540833
27	0.6413	0.0578			27	0.541909	0.0193333
28	0.6364	0.0341			28	0.392182	0.0170833
29					29
30	0.7647	0.0307			30	0.673818	0.0496667
31	0.8829	0.0195			31	0.763545	0.0335833
32	0.5253	0.1142			32	0.741727	0.053
33	1	0.0319			33	0.746545	0.0296667
34	0.8455	0.0213			34	0.710364	0.0293333
35	0.8478	0.0206			35	0.555091	0.04875
36					36
37	0.7108	0.0706			37	0.632909	0.0214167
38	0.9334	0.0202			38	0.694364	0.038
39	0.9051	0.0278			39
40	0.81	0.06			40	0.702455	0.0280833
41	0.9965	0.0116			41	0.654545	0.08
42	0.9897	0.0205			42	0.755818	0.0688333
43	0.9602	0.0322			43	0.788455	0.0318333
44	1	0.0237			44	0.862545	0.0319167
45					45
46	0.9691	0.0163			46	0.653091	0.09825
47	0.9555	0.038			47	0.752182	0.0350833
48	0.9651	0.0253			48	0.764182	0.0310833
49	0.4153	0.1303			49	0.702545	0.032
50	0.9711	0.0265			50	0.781818	0.0369167
51	0.9441	0.0137			51	0.810636	0.0448333
52	0.5792	0.0906			52	0.714818	0.0401667
53	0.8058	0.0615			53
54	0.8631	0.0601			54	0.764455	0.03425
55	0.9073	0.0294			55	0.652727	0.0566667
56	0.8588	0.057			56	0.765727	0.02825
57	0.7733	0.0685			57	0.719182	0.04725
58	0.9568	0.0101			58	0.783091	0.0369167
59	1	0.0195			59	0.826545	0.033
60	0.8607	0.0404			60
61	0.8668	0.0338			61	0.685455	0.0285
62	0.8684	0.0335			62	0.665455	0.0274167
63	0.7613	0.0719			63	0.725727	0.0358333
64	0.9663	0.0196			64	0.809	0.0325833
65	0.8477	0.0512			65
66	0.929	0.0467			66
67	0.906	0.0136			67
68	0.6905	0.0987			68	0.723	0.0451667
69	0.9783	0.0324			69	0.688909	0.0295833
70	0.6956	0.0979			70
71	0.8902	0.0117			71
72	0.9192	0.0171			72
73	0.826	0.0136			73
74	0.9363	0.0431			74	0.654545	0.0374167
75	0.9308	0.0178			75
76	0.9171	0.0365			76	0.665273	0.0331667
77	0.9279	0.038			77
78	0.9866	0.0315			78
79					79
80	0.9209	0.0281			80	0.761727	0.00325
	0.9997	0.032
82	0.9741	0.0227			82
83	0.9167	0.0401			83	0.879691	0.0314167
84	0.9036	0.0327			84
85	1	0.0219			85
86	0.9908	0.0382			86	0.798091	0.0250833
87	0.9538	0.0364			87	0.722455	0.0496667
88	0.9249	0.021			88
89	0.9295	0.0247			89
90	0.9723	0.0181			90
91	0.9017	0.0146			91	0.547818	0.04025
92	0.854	0.0492			92	0.407727	0.118917
93	0.7155	0.0509			93
94	0.5995	0.1064			94	0.555273	0.04025
95	0.6367	0.0661			95	0.581273	0.0368333
96	0.7654	0.0352			96	0.713364	0.0364167
97					97
98	0.8583	0.0242			98
99	0.9209	0.0339			99	0.739818	0.0258333
100	0.9237	0.0247			100	0.729	0.039
101	0.8396	0.0161			101	0.741364	0.0299167
102	0.9485	0.0236			102
103	0.8734	0.024			103	0.719727	0.02675
104	0.9874	0.0297			104	0.873636	0.0355833
105	1	0.0229			105
106	1	0.0159			106
107	0.8817	0.0228			107	0.743818	0.03775
108	0.903	0.0503			108	0.852455	0.0260833
109	0.9501	0.0235			109	0.784455	0.028
110	0.955	0.0192			110	0.661091	0.0784167
111	0.9168	0.0333			111	0.718636	0.0341667
112	0.8978	0.0195			112	0.774455	0.0401667
113	0.8984	0.0178			113
114	0.8933	0.0172			114	0.798727	0.0379167
115	0.9928	0.0126			115	0.523818	0.12875
116	0.9497	0.0214			116	0.797545	0.0160833
117	0.821	0.0582			117
118	0.9485	0.03			118	0.716909	0.0334167
119	0.916	0.0189			119	0.777636	0.0316667
120	0.616	0.1012			120	0.706091	0.03175
121	0.9701	0.0124			121	0.791091	0.0250833
122	1	0.0587			122
123	0.969	0.0152			123	0.790818	0.0385833
124	0.9877	0.0102			124	0.676636	0.04675
125	1	0.011			125	0.797545	0.0366667
126	0.9909	0.0162			126	0.687636	0.0685
127	0.9927	0.0222			127
128	1	0.023			128
129	0.9934	0.0155			129	0.837909	0.0243333
130	0.9936	0.0193			130	0.796727	0.0316667
131	1	0.0088			131	0.814818	0.0324167
132	1	0.0161			132	0.771909	0.02775
133	0.9302	0.0159			133	0.810636	0.0273333
134	0.9671	0.0332			134	0.782818	0.0499167
135	0.9613	0.0188			135
136	1	0.0177			136	0.754364	0.0545833
137	0.9977	0.0175			137	0.806364	0.0364167
138	0.8918	0.0124			138	0.746	0.0336667
139	1	0.0331			139
140					140

## Sheet: Fig. 5c
Fig. 5c
DCa-DCb
ATP-hSOD1				Zn2-hSOD1
Residue				Residue
1				1
2	0.87			2	0.093
3	-5.21			3	-4.879
4	-5.87			4	-6.074
5	-4.99			5	-5.087
6	-4.01			6	-3.325
7	-3.55			7	1.111
8	-3.01			8	-2.896
9				9	1.171
10	1.21			10	-1.223
11	1.67			11	1.211
12				12
13				13
14	1.87			14	3.152
15	-2.11			15	-4.333
16	-3.67			16
17	-2.32			17	-2.008
18	-4.21			18	-3.672
19	-2.01			19	-2.407
20	-6.01			20	-6.112
21	-4.22			21	-3.662
22	-5.43			22	-5.811
23	2.12			23	3.07
24	1.66			24	-3.607
25	2.31			25	4.076
26				26	0.844
27				27	-1.716
28				28
29	0.89			29	-1.473
30	-1.55			30	-1.472
31	-2.45			31	-2.377
32	-4.11			32	-3.975
33	-2.99			33	-2.102
34	-2.31			34	-2.965
35	-3.98			35	-3.602
36	-3.9			36	-3.7
37	0.87			37	-1.034
38				38	-3.322
39				39	-0.062
40	1.56			40	2.162
41	-1.22			41	-3.617
42				42
43				43	-3.142
44	-1.43			44	-0.612
45	-3.23			45	-5.125
46	-3.11			46
47				47	0.333
48				48	-2.754
49				49	-2.1
50				50	-0.379
51				51
52				52
53				53
54				54
55				55
56				56	0.76
57				57	0.341
58				58
59				59
60	1.32			60	1.2
61	1.67			61	-2.423
62	1.21			62
63	0.33			63	1.103
64				64	-4.171
65				65	1.458
66				66	0.487
67	1.42			67	2.9858
68	1.87			68	2.553
69	-1.11			69	0.612
70	-2			70	0.167
71	-1.87			71	-3.269
72				72
73				73
74				74	0.657
75				75	0.787
76				76
77				77
78				78
79				79
80				80
81	1.22			81	-1.244
82	-2.12			82	-1.658
83	-2.65			83	0.926
84	-4.11			84
85	-5.9			85
86	-4.4			86	-5.759
87	-1.12			87	-2.16
88	0.89			88	-0.127
89	2.34			89	-4.783
90				90	-1.236
91				91	3.988
92				92
93	1.22			93	0.105
94	-1.21			94	-0.705
95	-3.98			95	-4.457
96	1.23			96	0.502
97	-1.67			97	-1.008
98	-2			98	1.19
99	-7.11			99	-6.247
100	-4.77			100	-2.638
101	-4.23			101	-4.766
102	1.12			102	0.415
103				103	2.186
104				104	-2.689
105				105	-3.788
106				106	1.589
107	1.33			107	-2.062
108	1.18			108	-1.509
109	2.12			109	3.524
110	-0.11			110	0.751
111	1.49			111	1.103
112	1.33			112	2.168
113	2.1			113	5.167
114	0.9			114	-1.664
115	1.21			115	0.449
116	-0.98			116	-0.891
117	-2.99			117	-3.755
118	-7.01			118
119				119	-6.1454
120				120	-2.525
121				121
122				122
123				123	-1.371
124				124	1.957
125				125	1.455
126				126	3.96
127				127	-1.387
128				128	-1.237
129				129	-1.422
130				130	-1.273
131				131
132				132
133				133
134	1.21			134	3.487
135	2.99			135	2.59
136	1.65			136	1.013
137	2.43			137	0.388
138	2.66			138	-2.067
139	-1.2			139	-4.7
140	0.98			140	2.605
141	0.89			141	-1.551
142	1.11			142	1.645
143	-1.58			143	0.742
144	-2.11			144	1.322
145	-5.32			145	-4.068
146	-6.18			146	-6.992
147	-3.21			147	-0.51
148	-2.11			148	1.323
149	1.87			149	2.803
150	-2.33			150	0.534
151	-1.54			151	1.623
152	1.89			152	-0.5089
153				153

## Sheet: Fig. 5d
Fig. 5d
hNOE
ATP-hSOD1						Zn2-hSOD1
Residue	hNOE	Err			Residue	hNOE	Err
1					1
2	0.45	0.015			2
3	0.69	0.0091			3	0.72488	0.0051
4	0.89	0.01			4	0.902423	0.0071
5	0.86	0.011			5	0.8736	0.008
6	0.83	0.016			6	0.8112	0.0045
7					7	0.7488	0.0049
8	0.69	0.0094			8	0.7072	0.0084
9					9	0.6448	0.0073
10	0.64	0.008			10	0.6136	0.008
11	0.59	0.011			11	0.572	0.0065
12					12
13					13
14					14
15	0.56	0.012			15	0.64376	0.0088
16					16
17	0.71	0.009			17
18	0.71	0.0089			18	0.7488	0.0067
19	0.77	0.0078			19	0.6448	0.0048
20	0.84	0.009			20	0.8528	0.0078
21	0.89	0.0098			21	0.9152	0.0058
22	0.84	0.0087			22	0.863349	0.0048
23	0.78	0.011			23	0.7488	0.0074
24	0.57	0.0098			24	0.535897	0.0087
25	0.59	0.0079			25	0.605577	0.0075
26					26	0.4368	0.0076
27	0.676	0.0089			27	0.676	0.0089
28					28
29					29
30	0.69	0.012			30	0.7072	0.0087
31	0.81	0.0098			31	0.8216	0.0076
32	0.88	0.093			32	0.8736	0.049
33	0.81	0.012			33	0.8424	0.0078
34	0.77	0.0089			34	0.7696	0.0098
35					35	0.676	0.0098
36	0.65	0.011			36	0.6344	0.0087
37	0.58	0.009			37	0.5408	0.0059
38					38	0.493554	0.0089
39					39	0.4888	0.0097
40	-0.21	0.009			40	0.572	0.0069
41	0.12	0.0087			41	0.537383	0.0069
42					42
43					43
44					44	0.676	0.0058
45	0.69	0.0078			45	0.7072	0.0078
46	0.75	0.01			46
47					47
48					48	0.5824	0.0076
49					49	0.437	0.0087
50	0.27	0.012			50	0.27	0.012
51					51
52					52
53					53
54					54
55					55
56					56
57					57	0.43	0.0087
58					58
59					59
60					60
61	0.49	0.015			61	0.359989	0.0087
62					62
63	0.59	0.011			63
64					64	0.676	0.0098
65					65	0.6864	0.0087
66					66	0.676	0.0058
67					67	0.6344	0.0089
68	0.43	0.0087			68	0.5304	0.0065
69	0.49	0.009			69	0.4472	0.0096
70					70	0.4472	0.0059
71	0.56	0.0076			71	0.5304	0.0067
72					72
73					73
74					74
75					75	0.364	0.0098
76					76
77					77
78					78
79					79
80					80
81					81
82	0.41	0.0089			82	0.4472	0.0112
83	0.74	0.011			83	0.7488	0.0087
84	0.77	0.012			84
85					85
86	0.71	0.0098			86
87	0.73	0.076			87	0.7072	0.049
88	0.74	0.0098			88	0.7176	0.0076
89	0.7	0.011			89	0.710617	0.0086
90					90	0.572	0.0098
91					91	0.592503	0.0078
92					92
93					93
94	0.68	0.012			94	0.7176	0.0087
95	0.77	0.0098			95	0.7488	0.0079
96	0.81	0.008			96	0.8528	0.0087
97	0.88	0.0088			97	0.9048	0.0045
98	0.89	0.0098			98	0.9152	0.0087
99	0.9	0.0079			99	0.9256	0.0056
100	0.83	0.0093			100	0.8528	0.0078
101	0.91	0.011			101	0.8216	0.0087
102	0.68	0.01			102	0.6656	0.0068
103					103	0.324777	0.0087
104					104	0.399509	0.006
105					105	0.562789	0.0097
106					106	0.5824	0.0065
107					107	0.306354	0.0078
108	-0.34	0.0089			108	0.224194	0.0078
109	0.12	0.0056			109	0.523566	0.0069
110					110	0.572	0.0079
111	0.23	0.0098			111	0.52	0.0078
112	0.11	0.0091			112	0.322103	0.0065
113					113	0.3536	0.0049
114	-0.41	0.012			114	0.247223	0.0087
115	0.12	0.016			115	0.2288	0.0076
116					116	0.468	0.0059
117	0.68	0.0098			117	0.7592	0.0089
118	0.71	0.012			118
119					119
120					120	0.6448	0/0078
121					121
122					122
123					123
124					124	0.290754	0.0076
125					125	0.3952	0.0098
126					126	0.588343	0.0067
127					127	0.468	0.0087
128					128	0.4888	0.0095
129					129	0.211269	0.0076
130					130	0.189131	0.0093
131					131
132					132
133					133
134					134
135	0.45	0.0089			135	0.6136	0.0067
136	0.79	0.0098			136	0.8216	0.0076
137					137	0.8008	0.0048
138	0.55	0.012			138	0.5616	0.0087
139	0.27	0.0095			139	0.4888	0.0059
140					140	0.4992	0.0068
141	0.24	0.008			141	0.230434	0.0087
142	0.55	0.011			142	0.572	0.0076
143	0.61	0.0089			143	0.5824	0.0054
144	0.69	0.0098			144	0.6656	0.011
145					145	0.8216	0.0067
146	0.9	0.0087			146	0.9256	0.0058
147					147	0.832	0.0087
148	0.81	0.0099			148	0.8008	0.0076
149	0.76	0.011			149	0.7592	0.0076
150	0.58	0.0098			150	0.676	0.0089
151	0.52	0.015			151	0.4992	0.0062
152	-0.21	0.017			152	-0.26	0.0076
153					153

## Sheet: Fig. 8a
Fig. 8a
WT-hPFN1									C71G-hPFN1
Temperature	Free	2 mM	5 mM	10 mM	15 mM	20 mM			Temperature	Free	10 uM	25 uM	50 uM	100 uM	250 uM	500 uM	1 mM	2 mM	5 mM	10 mM	15 mM	20 mM
25	0.248591	1.12657	1.22461	1.40952	1.81416	1.49936			25	-0.028347	-0.295258	-1.68599	-2.23302	-1.48646	-1.40456	-1.54502	-1.18546	-0.237086	0.034693	-0.340675	-0.275654	0.275284
26	0.538614	2.44089	2.65333	3.05396	3.93068	3.24861			26	-0.0614185	-0.639727	-3.65298	-4.83821	-3.22066	-3.04322	-3.34754	-2.63791	-0.513687	0.0751682	-0.73813	-0.597251	0.596448
27	0.497182	2.25313	2.44923	2.81904	3.62832	2.99872			27	-0.056694	-0.590517	-3.37198	-4.46604	-2.97292	-2.80912	-3.09003	-2.43499	-0.474173	0.069386	-0.681351	-0.551308	0.550567
28	0.497182	2.25313	2.44923	2.81904	3.62832	2.99872			28	-0.056694	-0.590517	-3.37198	-4.46604	-2.97292	-2.80912	-3.09003	-2.43499	-0.474173	0.069386	-0.681351	-0.551308	0.550567
29	0.497182	2.25313	2.44923	2.81904	3.62832	2.99872			29	-0.056694	-0.590517	-3.37198	-4.46604	-2.97292	-2.80912	-3.09003	-2.43499	-0.474173	0.069386	-0.681351	-0.551308	0.550567
30	0.522954	2.26859	2.45017	2.81782	3.62306	3.00301			30	-0.0470866	-0.567008	-3.31969	-4.39943	-2.89891	-2.72592	-2.99852	-2.34633	-0.38776	0.144032	-0.627666	-0.524738	0.593296
31	0.306943	2.14908	2.43422	2.84685	3.70405	3.00929			31	-0.104906	-0.708251	-3.65829	-4.82865	-3.33278	-3.21316	-3.53448	-2.87913	-0.902726	-0.279326	-0.929888	-0.64883	0.339782
32	0.391072	2.15623	2.49741	2.71125	3.44548	2.73402			32	-0.229499	-1.02667	-4.22164	-5.5455	-4.3638	-4.37957	-4.81752	-4.03882	-2.00639	-1.37715	-1.73717	-1.18834	-0.205205
33	0.568478	2.03869	2.51821	2.5615	3.09602	2.47823			33	-0.342853	-1.20978	-4.3583	-5.82219	-5.37286	-5.48973	-6.03871	-5.02684	-3.32323	-2.70066	-2.67489	-2.07574	-0.90591
34	0.31652	1.47397	2.5265	2.62716	2.59888	1.98762			34	-0.418054	-1.40201	-4.13307	-5.75659	-6.10295	-6.24699	-6.87169	-5.88073	-5.03458	-4.24662	-3.86969	-3.04462	-1.93304
35	0.566486	1.25846	3.13576	2.82621	2.3864	1.89447			35	-0.456226	-1.56787	-3.57802	-5.21178	-6.39337	-6.8427	-7.52697	-6.78917	-6.53734	-5.53272	-5.00609	-3.93117	-2.82821
36	0.990692	1.24487	3.54227	3.14493	2.56821	2.12464			36	-0.473644	-1.68536	-2.78063	-4.18149	-6.28923	-7.2387	-7.96257	-7.62564	-7.39072	-6.44133	-5.83567	-4.84649	-3.57336
37	0.941517	1.12053	3.33006	3.55894	2.78607	2.06508			37	-0.429582	-1.84363	-1.89499	-3.05199	-5.66442	-7.04627	-7.75089	-8.01961	-7.86181	-7.16143	-6.51644	-5.67156	-4.35567
38	0.755649	1.0963	2.88059	3.84324	2.8125	2.04191			38	-0.39738	-1.94618	-0.984832	-1.93885	-4.54718	-6.45908	-7.10499	-8.07899	-7.89582	-7.33442	-6.93591	-6.17147	-5.03566
39	0.925263	1.07579	2.20602	3.49227	2.64567	2.31558			39	-0.378773	-1.97708	-0.174586	-0.875173	-3.17453	-5.65767	-6.22343	-7.9078	-7.26513	-7.09227	-6.88827	-6.31926	-5.43713
40	0.978011	0.93692	1.33204	3.16214	2.55198	2.36491			40	-0.338561	-2.0418	0.466558	0.0283557	-1.78908	-4.36703	-4.80374	-7.00296	-6.31777	-6.64872	-6.31416	-6.02927	-5.54555
41	0.730961	0.77839	0.688489	2.74466	2.43139	2.33865			41	-0.310473	-2.08009	0.97371	0.701888	-0.532364	-2.81635	-3.09799	-5.56492	-5.18066	-5.88373	-5.53461	-5.31151	-5.47223
42	0.645547	0.574335	0.376677	1.90956	2.20768	2.32676			42	-0.269469	-1.90784	1.38297	1.20877	0.515772	-1.42862	-1.57148	-4.21749	-3.99944	-4.67764	-4.53164	-4.41585	-4.99264
43	0.815244	0.257309	0.448345	1.33165	2.29654	2.12391			43	-0.205877	-1.64494	1.65207	1.66063	1.27478	-0.0992601	-0.109186	-2.76658	-2.75877	-3.56058	-3.2241	-3.27127	-3.99392
44	0.939875	-0.00138841	0.589737	1.12816	2.74921	1.92589			44	-0.176139	-1.41593	1.78743	2.12569	1.7678	1.10979	1.22077	-1.17785	-1.32176	-2.62017	-1.95565	-1.98476	-2.80836
45	1.03182	0.0174527	0.605369	0.898952	2.67378	1.54395			45	-0.155201	-1.13753	1.8917	2.49615	2.08426	1.90286	2.09315	-0.0708637	0.0319387	-1.42228	-0.731216	-0.766347	-1.57922
46	1.28449	0.142065	0.793343	0.740411	2.49346	1.122			46	-0.141	-0.806452	1.97775	2.75454	2.31041	2.55122	2.80634	0.782056	1.05962	-0.318278	0.551681	0.315564	-0.0543362
47	1.30408	0.231955	1.05546	1.01602	2.77796	1.03222			47	-0.209022	-0.659244	2.04171	3.06435	2.5423	3.2958	3.62538	1.88056	2.29228	0.456053	1.6496	1.43007	1.26451
48	1.05136	0.502082	0.909748	1.20808	2.63109	0.982899			48	-0.272877	-0.629214	2.10873	3.40471	2.81977	3.77131	4.14844	2.69742	3.67758	1.42263	2.57205	2.48259	2.30591
49	0.750981	0.67181	0.444168	1.07865	1.67791	0.479455			49	-0.304422	-0.552258	2.23649	3.64137	3.13423	4.15503	4.57053	3.1909	4.76629	2.75567	3.42467	3.39518	3.43413
50	0.255672	0.4259	0.140867	0.745222	0.964642	0.29313			50	-0.38717	-0.481847	2.41341	3.96685	3.50381	4.54564	5.00021	3.70707	5.87811	3.9265	4.09523	4.39741	4.58524
51	-0.767959	-0.122245	-0.568452	0.0896317	-0.11469	-0.215115			51	-0.463126	-0.500036	2.53709	4.3968	3.84703	4.54859	5.00345	3.8642	7.2821	5.11271	4.54501	5.36089	5.62712
52	-2.23335	-1.25988	-1.9005	-1.29706	-1.95193	-1.45533			52	-0.498166	-0.431489	2.54009	4.68188	3.98935	4.18842	4.60726	3.44159	8.36075	6.1082	4.7235	5.8976	6.68273
53	-4.25488	-3.10737	-3.40735	-3.10868	-3.5803	-2.79915			53	-0.559366	-0.252245	2.51626	4.80949	3.98588	4.04414	4.44855	3.13818	8.73739	6.35457	4.33382	5.97732	7.42026
54	-6.72418	-4.80712	-4.41149	-4.29251	-4.49613	-3.52143			54	-0.565142	-0.0242256	2.50259	4.83066	3.94342	3.83356	4.21692	3.07767	8.77497	6.14355	3.69417	5.88398	7.67623
55	-8.68178	-6.0697	-5.11343	-4.69513	-4.83684	-3.94625			55	-0.436213	0.304489	2.39465	4.52107	3.78844	3.63572	3.99929	3.09112	8.53438	5.769	3.10051	5.53485	7.69359
56	-9.20058	-6.7272	-5.20373	-4.22093	-4.17773	-3.7611			56	-0.251639	0.73171	2.34525	4.05163	3.73155	3.94358	4.33794	3.60047	7.81652	5.13378	2.43203	4.99568	7.26663
57	-8.18533	-5.9268	-4.22583	-2.79254	-2.49559	-2.48846			57	0.0131346	1.16478	2.48682	3.78058	3.80708	4.51572	4.96729	4.70614	6.96857	4.52715	1.98417	4.76534	6.75753
58	-5.68297	-3.76158	-2.18742	-0.674436	-0.492213	-0.604778			58	0.337094	1.52739	2.59369	3.44611	3.94657	4.81159	5.29275	5.67626	6.53659	4.43108	2.15846	4.89822	6.54705
59	-2.30734	-1.42327	0.122546	1.4718	1.50028	0.868642			59	0.604185	1.84561	2.58682	3.11879	4.22851	5.25517	5.78069	6.4496	6.18842	4.4452	2.44642	4.88779	6.33938
60	0.775964	0.762921	2.10117	2.8144	3.03692	1.84829			60	0.78181	2.04441	2.65235	3.23162	4.59233	5.83366	6.41703	7.11905	5.68604	4.35842	2.40705	4.65089	5.98785
61	2.84727	2.64874	3.73354	3.30441	3.89532	2.74865			61	0.890851	2.1465	2.65734	3.52427	4.73814	6.00799	6.60879	7.45543	5.27053	4.24218	2.42874	4.45767	5.77816
62	3.99522	3.60973	4.72904	3.65012	4.13099	3.11687			62	0.903464	2.22362	2.5317	3.56101	4.78701	6.02179	6.62397	7.42771	4.82903	4.1589	2.63641	4.15484	5.49932
63	4.30546	3.93251	4.97036	3.95667	4.25949	3.03042			63	0.882448	2.27361	2.50468	3.6759	4.80532	6.21215	6.83337	7.35405	4.30109	4.09938	2.61863	3.71287	4.96929
64	4.23663	4.33906	4.80353	3.80049	4.18822	3.21274			64	0.845893	2.26728	2.54191	3.85509	4.5004	6.13185	6.74504	7.0879	3.90571	3.85723	2.52018	3.57467	4.57209
65	4.31112	4.48739	4.84714	4.0314	4.10819	3.73174			65	0.778508	2.21665	2.48707	3.78492	4.07493	5.69195	6.26114	6.71422	3.76832	3.64513	2.79559	3.65249	4.24018
66	4.47865	4.56873	4.7894	4.85045	4.14889	4.01981			66	0.76473	2.16345	2.47377	3.45656	3.69339	5.3525	5.88775	6.37684	3.83071	3.70755	3.10884	3.72985	3.95865
67	4.61885	4.88076	4.62928	5.3057	4.12798	4.01214			67	0.785652	2.07595	2.50809	3.1724	3.27279	5.03689	5.54058	6.00595	4.06592	3.87054	3.11099	3.8149	3.77014
68	4.86958	4.95107	4.85898	5.1033	4.21322	4.20485			68	0.758951	1.96946	2.4496	2.95676	2.91286	4.68018	5.1482	5.7816	4.40598	3.88974	3.20578	3.89889	3.70953
69	5.09534	4.81674	5.0948	5.10086	4.49253	4.38306			69	0.757025	1.84897	2.38788	2.69225	2.72731	4.39764	4.8374	5.76373	4.58774	3.95936	3.53282	3.73245	3.64712
70	4.82878	5.08386	4.90782	5.29966	4.74263	4.13213			70	0.791621	1.78115	2.33653	2.33926	2.5066	4.30741	4.73816	5.80247	4.56071	4.06823	3.59379	3.59902	3.59435
71	4.45866	5.25924	5.00918	5.01718	4.95708	4.22591			71	0.748341	1.76812	2.19546	2.20321	2.36839	4.09868	4.50854	5.65744	4.44414	4.12642	3.58171	3.57037	3.67025
72	4.4239	5.23019	5.50244	4.89419	5.31208	4.85471			72	0.686873	1.77628	1.99679	2.17781	2.34364	3.7899	4.16889	5.45427	4.30221	4.07697	3.68103	3.52863	3.64594
73	4.22681	5.26668	5.5773	5.43334	5.32406	4.97196			73	0.663294	1.7973	1.83421	1.94061	2.15033	3.51187	3.86306	5.13761	4.00492	3.87656	3.72119	3.51929	3.52717
74	4.01226	5.09969	5.66411	5.67089	5.02121	5.17996			74	0.631873	1.84535	1.65313	1.72451	1.90543	3.25765	3.58341	4.68065	4.0622	3.84216	3.58809	3.56199	3.43727
75	4.38881	4.88186	6.08672	5.33735	4.88753	5.8793			75	0.583321	1.89788	1.47428	1.79445	1.81239	2.87161	3.15877	4.18437	4.35945	3.81013	3.59254	3.6424	3.48437
76	4.90676	4.70388	6.05932	5.31753	4.92291	5.79716			76	0.576073	1.86002	1.39278	1.74638	1.72859	2.76998	3.04697	4.0109	4.48199	3.63666	3.75014	3.66731	3.39396
77	4.95874	4.50454	5.59539	5.30659	4.7807	5.45374			77	0.609156	1.80487	1.33839	1.49167	1.53549	2.86997	3.15696	3.96104	4.60786	3.53767	3.86208	3.63687	3.43152
78	5.13736	4.5604	5.48472	4.92979	4.65936	5.5847			78	0.63323	1.7284	1.26191	1.49506	1.46343	2.73902	3.01293	3.8081	4.76787	3.6212	3.83697	3.646	3.48723
79	5.36457	4.85148	5.3238	4.77311	4.76141	5.31508			79	0.612446	1.58685	1.21232	1.60601	1.44318	2.60258	2.86284	3.78908	4.67574	3.68386	3.87045	3.77454	3.45489
80	5.15233	4.83936	4.93348	5.02079	4.55484	4.73337			80	0.626909	1.47993	1.21789	1.45364	1.36505	2.71671	2.98838	3.91371	4.57977	3.7853	3.98859	3.76268	3.54061
81	4.92966	4.78204	4.91725	5.12807	4.21747	4.81316			81	0.654718	1.4583	1.20455	1.32686	1.27053	2.63926	2.90318	3.84102	4.53328	3.73677	3.85127	3.76011	3.51259
82	4.96259	4.94271	5.18244	5.11969	4.31914	4.93333			82	0.618789	1.45866	1.21012	1.39621	1.25689	2.4142	2.65562	3.72828	4.50289	3.51637	3.61751	3.86054	3.32235
83	4.87986	4.93816	5.13432	5.27428	4.47247	4.83122			83	0.595406	1.50581	1.21307	1.36919	1.2694	2.5231	2.77541	3.80282	4.56531	3.16922	3.55966	3.79328	3.36582
84	4.52449	4.86133	4.98881	5.63978	4.5874	4.94477			84	0.647419	1.63789	1.1785	1.212	1.28507	2.6014	2.86154	3.70427	4.55904	2.6117	3.38707	3.64885	3.5538
85	4.38614	4.83316	4.97414	5.72282	4.76789	5.19036			85	0.660243	1.69037	1.12119	1.20354	1.34227	2.48763	2.73639	3.44483	4.38871	2.07784	2.90755	3.50321	3.36468
86	4.2981	4.93632	4.95629	5.52099	5.04401	5.24817			86	0.633501	1.67637	1.01926	1.29705	1.35413	2.35993	2.59592	3.26449	4.18833	1.73645	2.66658	3.33573	3.28736
87	4.10383	4.99443	4.69335	5.41142	5.18119	5.21011			87	0.629265	1.61003	0.959472	1.37773	1.36423	2.17154	2.38869	3.02113	3.95386	1.54214	2.74147	3.18115	3.41744
88	4.00183	4.92515	4.31483	5.20012	5.09213	5.15623			88	0.609513	1.53153	0.971752	1.43439	1.40361	1.86344	2.04979	2.73707	3.65778	1.58289	2.72892	3.07072	3.23914
89	4.11121	4.64158	4.54126	4.74059	4.90279	5.00818			89	0.575064	1.42696	0.991885	1.43239	1.42886	1.69401	1.86341	2.75842	3.233	1.83463	2.45623	2.92981	2.86174
90	4.25779	4.46812	4.46854	4.48304	5.12672	4.68308			90	0.546756	1.29473	0.986493	1.40394	1.35922	1.63783	1.80162	2.85188	2.84336	2.12756	2.12956	2.96773	2.73223
91	4.38921	4.41509	4.20289	4.76234	5.08311	4.28833			91	0.551568	1.24614	1.01344	1.27111	1.36809	1.73393	1.90732	2.91746	2.62097	2.55482	1.574	3.01367	2.66636
92	4.57415	4.38081	3.02296	4.6919	4.84351	3.70598			92	0.529788	1.19059	0.922128	1.2814	1.32878	2.14089	2.35498	2.98896	2.34892	3.27294	0.223928	2.94406	2.43458
93	4.73652	4.45987	2.52327	4.7596	5.12372	3.36351			93	0.523622	1.1426	0.836571	1.21835	1.23161	2.32023	2.55225	3.03599	2.18296	3.63296	-0.578534	3.05081	2.39756
94	5.32236	5.30906	-0.3151	4.75788	5.67609	2.84699			94	0.486215	1.12113	0.692105	1.66152	1.17436	3.07627	3.3839	3.04179	2.31862	4.90408	-2.38369	3.31753	2.56431
95	2.52649	2.72352	-1.74287	1.89357	2.60792	0.937528			95	0.868133	2.47195	2.86646	3.81565	3.82837	5.46569	6.01226	6.93499	1.10031	2.7423	-1.87978	1.50733	1.13923
